# Supplementary material for: TDP-43 upregulates lipid metabolism modulator ABHD2 to suppress apoptosis in hepatocellular carcinoma
Source: Commun Biol. 2022 Aug 13;5:816. doi: 10.1038/s42003-022-03788-w (PMC9376094; doi:10.1038/s42003-022-03788-w)
Supplement: Supplementary file 4 — Supplementary Data 1 [file 42003_2022_3788_MOESM4_ESM.xlsx]

## Sheet: FIG.1
FIG.1c
		N 1 (fold over Ctr)	1				N 1 (fold over Ctr)	0.991803				N 1 (fold over Ctr)		1.03448
	si-control	N 2 (fold over Ctr)	0.929134			si-control	N 2 (fold over Ctr)	0.95082			MOCK	N 2 (fold over Ctr)		1.24138
		N 3 (fold over Ctr)	1.07087				N 3 (fold over Ctr)	1.05738				N 3 (fold over Ctr)		0.931034
		N 1 (fold over Ctr)	0.433071				N 1 (fold over Ctr)	0.418033				N 1 (fold over Ctr)		1.13793
SMMC-7721	si-TDP-43#1	N 2 (fold over Ctr)	0.456693		MHCC97H	si-TDP-43#1	N 2 (fold over Ctr)	0.459016		Huh-7	vector	N 2 (fold over Ctr)		1.34483
		N 3 (fold over Ctr)	0.519685				N 3 (fold over Ctr)	0.508197				N 3 (fold over Ctr)		1.34483
		N 1 (fold over Ctr)	0.346457				N 1 (fold over Ctr)	0.319672				N 1 (fold over Ctr)		2.7931
	si-TDP-43#2	N 2 (fold over Ctr)	0.409449			si-TDP-43#2	N 2 (fold over Ctr)	0.344262			OE-TDP-43	N 2 (fold over Ctr)		2.68966
		N 3 (fold over Ctr)	0.393701				N 3 (fold over Ctr)	0.385246				N 3 (fold over Ctr)		3.2069
			early apoptosis	late apoptosis	total apoptosis					early apoptosis	late apoptosis	total apoptosis
FIG.1f		N1	3.19	4.42	7.61				N1	4.06	5.17	9.23
	si-control	N2	2.21	2.96	5.17			si-control	N2	4.66	7.94	12.6
									N3	3.78	5.75	9.53
		N1	3.99	4.12	8.11				N1	5.97	6.78	12.75
SMMC-7721	si-TDP-43#1	N2	4.51	5.11	9.62		MHCC97H	si-TDP-43#1	N2	6.46	8.66	15.12
		N3	4.22	5.48	9.7				N3	6.39	8.28	14.67
		N1	6.52	7.65	14.17				N1	6.85	7.4	14.25
	si-TDP-43#2	N2	6.15	7.44	13.59			si-TDP-43#2	N2	9.5	10	19.5
		N3	7.19	6.99	14.18				N3	6.87	8.32	15.19
			early apoptosis	late apoptosis	total apoptosis
FIG.1g		N1	3.37	1.3	4.67
	vector	N2	3.05	1.53	4.58
		N3	3.74	1.65	5.39
		N4	3.3	2.26	5.56
		N1	1.49	0.7	2.19
Huh-7	OE-TDP-43	N2	1.62	1.76	3.38
		N3	2.1	1.52	3.62
		N4	1.32	1.22	2.54
FIG.1h			TDP-43	Bcl-2	BAX	P53
		N 1 (fold over Ctr)	0.92719	1.00607	1.02529	0.943215
	si-control	N 2 (fold over Ctr)	1.09716	1.02831	0.974714	0.956166
		N 3 (fold over Ctr)	0.975651	0.965618	0.984596	1.10062
		N 1 (fold over Ctr)	0.473426	0.793504	2.57866	6.32676
SMMC-7721	si-TDP-43#1	N 2 (fold over Ctr)	0.367757	0.627439	1.4413	4.37772
		N 3 (fold over Ctr)	0.357193	0.718624	3.18766	6.12542
		N 1 (fold over Ctr)	0.0801473	0.457276	2.28562	12.7085
	si-TDP-43#2	N 2 (fold over Ctr)	0.0765544	0.573866	2.94137	12.7379
		N 3 (fold over Ctr)	0.0856777	0.496817	3.23329	12.2088

## Sheet: FIG.2
FIG.2b				Control									KD-TDP-43
mouse	week-0	week-1	week-2	week-3	week-4	week-5	week-6		mouse	week-0	week-1	week-2	week-3	week-4	week-5	week-6
1	0	7.76223	51.7814	183.955	376.752	625.034	938.169		1	0	9.28125	18.6121	50.0132	74.75	113.42	98.4638
2	0	2.98469	39.5634	274.946	404.505	644.434	937.99		2	0	7.34698	18.432	24.6379	21.2264	37.9772	49.321
3	0	31.2817	45.746	189.367	244.426	499.791	705.324		3	0	15.1424	18.8417	21.4393	22.9842	36.8248	110.142
4	0	5.35819	20.0415	76.6238	119.753	486.338	874.454		4	0	12.6991	29.8471	34.97	38.6385	41.6516	38.0072
5	0	2.4525	36.0725	212.074	418.28	808.87	727.7		5	0	25.8475	36.5714	42.2496	47.0018	61.2794	64.6133
6	0	17.9113	130.539	225.882	370.207	467.059	829.595		6	0	20.4913	23.6234	36.88	43.1913	56.0441	123.21
FIG.2c				FIG.2d					Control									KD-TDP-43
Control	KD-TDP-43				mouse	week-0	week-1	week-2	week-3	week-4	week-5	week-6		mouse	week-0	week-1	week-2	week-3	week-4	week-5	week-6
0.875	0.1201				1	18.69	17.85	18.15	18.01	18.23	18.02	18.26		1	18.27	18.75	18.96	18.73	18.36	18.17	18.22
0.8923	0.0573				2	17.83	17.99	18.05	18.11	18.36	18.11	18.54		2	17.53	18.36	18.26	18.45	18.57	18.38	18.09
0.5892	0.16216				3	17.66	18.56	17.88	17.96	18.88	18.68	17.92		3	18.72	18.91	18.72	18.58	18.21	18.29	18.01
0.366	0.0368				4	18.61	18.21	18.37	18.12	18.22	18.25	18.12		4	16.85	16.89	17.53	17.88	17.65	17.59	17.82
0.9982	0.08215				5	17.21	18.01	18.23	18.36	18.25	18.45	18.68		5	17.9	18.39	18.19	17.95	17.83	17.65	17.88
0.7986	0.1936				6	18.26	17.65	17.64	17.53	17.87	18.16	17.92		6	18.15	18.75	18.55	18.76	18.52	18.34	18.16
FIG.2f
				C-caspase3	ki67	P53	Bcl-2
		N 1 (fold over Ctr)		0.883093	0.917874	1.09856	0.980188
	Control	N 2 (fold over Ctr)		1.00805	0.975996	0.980945	1.01493
		N 3 (fold over Ctr)		1.10886	1.10613	0.920499	1.00488
		N 1 (fold over Ctr)		1.72489	0.585842	2.25365	0.430577
	KD-TDP-43	N 2 (fold over Ctr)		1.57974	0.645622	1.95841	0.446996
		N 3 (fold over Ctr)		1.53406	0.634295	2.21003	0.412709

## Sheet: FIG.3
FIG.3f		TDP-43	HAL	ABHD2	ALPI	GCH1	LCLAT1	KLHL8	CBARP	HPD	PIP5KL1	LIPG
	N 1 (fold over Ctr)	1.07471	0.911854	0.945198	1.02793	1.00659	0.968612	1.19459	0.730999	0.96755	0.634965	0.804054
Control	N 2 (fold over Ctr)	0.925394	1.04026	1.04876	0.976476	0.893223	1.05475	1.04838	1.10494	0.97781	1.68752	1.18756
	N 3 (fold over Ctr)	0.999897	1.04789	1.00604	0.995594	1.10018	0.976635	0.757029	1.16406	1.05464	0.677513	1.00839
	N 1 (fold over Ctr)	0.0627822	1.25678	0.263146	1.94976	0.723901	1.15509	0.937318	2.93609	0.913243	1.25193	2.00342
KD-TDP-43	N 2 (fold over Ctr)	0.0708216	1.2156	0.19805	2.2246	0.507263	1.04876	1.03007	3.26549	1.5647	1.51561	1.64995
	N 3 (fold over Ctr)	0.0386473	1.48383	0.287959	1.41757	0.696537	1.13135	0.481718	2.35042	0.834379	1.53302	1.73283

## Sheet: FIG.4
FIG4a		TDP-43	ABHD2			FIG4b
	N 1 (fold over Ctr)	0.996789	1.14679				NC	SI-TDP-43#1	SI-TDP-43#2
Control	N 2 (fold over Ctr)	0.990615	0.928697			N 1 (fold over Ctr)	0.898621	0.301032	0.101564
	N 3 (fold over Ctr)	1.01266	0.938951		TDP-43	N 2 (fold over Ctr)	1.04489	0.401862	0.107616
						N 3 (fold over Ctr)	1.05649	0.351955	0.0827264
	N 1 (fold over Ctr)	0.0334591	0.378648
KD-TDP-43	N 2 (fold over Ctr)	0.0370246	0.393906
	N 3 (fold over Ctr)	0.0320253	0.443613			N 1 (fold over Ctr)	0.984765	0.487813	0.237443
					ABHD2	N 2 (fold over Ctr)	0.955842	0.37588	0.313273
						N 3 (fold over Ctr)	1.05939	0.44233	0.308845
FIG4c		TDP-43	ABHD2			FIG4e		ABHD2
	N 1 (fold over Ctr)	1.02534	0.956812				N 1 (fold over Ctr)	1.04941
vector	N 2 (fold over Ctr)	0.981802	0.822136			Control	N 2 (fold over Ctr)	1.04525
	N 3 (fold over Ctr)	0.993359	1.27086				N 3 (fold over Ctr)	1.02577
							N 4 (fold over Ctr)	0.964874
							N 5 (fold over Ctr)	0.980795
							N 6 (fold over Ctr)	0.93391
	N 1 (fold over Ctr)	2.77985	2.37653
OE-TDP-43	N 2 (fold over Ctr)	3.49646	1.81714				N 1 (fold over Ctr)	0.68522
	N 3 (fold over Ctr)	2.06299	2.05227			KD-TDP-43	N 2 (fold over Ctr)	0.716632
							N 3 (fold over Ctr)	0.703912
							N 4 (fold over Ctr)	0.666291
							N 5 (fold over Ctr)	0.636127
							N 6 (fold over Ctr)	0.647942

## Sheet: FIG.5
	FIG5a					FIG5b
			ABHD2					si-control				si-TDP-43#1				si-TDP-43#2
		N 1 (/Input)	0.390363				N 1 (fold over Ctr)	N 2 (fold over Ctr)	N 3 (fold over Ctr)		N 1 (fold over Ctr)	N 2 (fold over Ctr)	N 3 (fold over Ctr)		N 1 (fold over Ctr)	N 2 (fold over Ctr)	N 3 (fold over Ctr)
	TDP-43	N 2 (/Input)	0.441555			0h	0.962434	1.04674	0.992635		0.936786	1.09674	0.973325		0.948999	1.05566	0.998186
		N 3 (/Input)	0.448819			2h	0.816361	0.882103	0.753174		0.653074	0.586139	0.681025		0.490061	0.517452	0.632238
						4h	0.690499	0.772174	0.660745		0.484112	0.614867	0.514151		0.384109	0.476473	0.440115
		N 1 (/Input)	0.0594551
	IgG	N 2 (/Input)	0.0658321
		N 3 (/Input)	0.0687508
	FIG5c					FIG5d				FIG5e
		Control	KD-TDP-43				N 1 (fold over Ctr)	0.90229			N 1 (fold over Ctr)		1.09018
	N 1 (fold over Ctr)	1.06571	1.068			vector	N 2 (fold over Ctr)	1.28679		si-control	N 2 (fold over Ctr)		1.10938
0H	N 2 (fold over Ctr)	0.992145	0.93492				N 3 (fold over Ctr)	0.810923			N 3 (fold over Ctr)		0.800436
	N 3 (fold over Ctr)	0.946289	1.00243				N 1 (fold over Ctr)	3.14993			N 1 (fold over Ctr)		0.367308
						OE-TDP-43	N 2 (fold over Ctr)	2.45136		si-TDP-43#2	N 2 (fold over Ctr)		0.316957
	N 1 (fold over Ctr)	0.679136	0.15342				N 3 (fold over Ctr)	2.38582			N 3 (fold over Ctr)		0.337763
2H	N 2 (fold over Ctr)	0.583994	0.249812
	N 3 (fold over Ctr)	0.805686	0.079541
	N 1 (fold over Ctr)	0.734137	0.0779885
4H	N 2 (fold over Ctr)	0.601983	0.198808
	N 3 (fold over Ctr)	0.481391	0.131488
	FIG5g					FIG5h
		N 1 (fold over Ctr)	1.00134				N 1 (fold over Ctr)	1.08352
	WT+vector	N 2 (fold over Ctr)	1.07959			WT+si-Control	N 2 (fold over Ctr)	0.862958
		N 3 (fold over Ctr)	0.919072				N 3 (fold over Ctr)	1.05352
		N 1 (fold over Ctr)	1.9994				N 1 (fold over Ctr)	0.327528
	WT+OE-TDP-43	N 2 (fold over Ctr)	1.81315			WT+si-TDP-43#2	N 2 (fold over Ctr)	0.446173
		N 3 (fold over Ctr)	1.75699				N 3 (fold over Ctr)	0.355909
		N 1 (fold over Ctr)	0.896906				N 1 (fold over Ctr)	0.5043
	DEL-1+vector	N 2 (fold over Ctr)	0.853			DEL-1+si-Control	N 2 (fold over Ctr)	0.610586
		N 3 (fold over Ctr)	0.927075				N 3 (fold over Ctr)	0.536158
		N 1 (fold over Ctr)	1.15306				N 1 (fold over Ctr)	0.485599
	DEL-1+OE-TDP-43	N 2 (fold over Ctr)	0.944762			DEL-1+si-TDP-43#2	N 2 (fold over Ctr)	0.365108
		N 3 (fold over Ctr)	1.23589				N 3 (fold over Ctr)	0.32123
		N 1 (fold over Ctr)	1.18386				N 1 (fold over Ctr)	1.01218
	DEL-2+vector	N 2 (fold over Ctr)	1.07474			DEL-2+si-Control	N 2 (fold over Ctr)	1.02845
		N 3 (fold over Ctr)	1.07401				N 3 (fold over Ctr)	1.02488
		N 1 (fold over Ctr)	2.13009				N 1 (fold over Ctr)	0.536907
	DEL-2+OE-TDP-43	N 2 (fold over Ctr)	2.28299			DEL-2+si-TDP-43#2	N 2 (fold over Ctr)	0.656247
		N 3 (fold over Ctr)	2.1416				N 3 (fold over Ctr)	0.77723

## Sheet: FIG.6
FIG6a		SMMC-7721					MHCC97H
	N1	N2	N3			N1	N2	N3
si-control	0.218891	0.223541	0.225401		si-control	0.141361	0.142602	0.139573
si-ABHD2#1	0.158751	0.162781	0.169601		si-ABHD2#1	0.027923	0.032086	0.047619
si-ABHD2#2	0.140151	0.146971	0.153791		si-ABHD2#2	0.034904	0.026738	0.036125
FIG6b		N 1 (fold over Ctr)	N 2 (fold over Ctr)	N 3 (fold over Ctr)
	positive control	2.5102	2.7551	3
Huh-7	MOCK	1.46939	1.46939	1.53061
	vector	0.918367	0.979592	1.10204
	OE-ABHD2	3.67347	3.97959	3.67347
		N 1 (fold over Ctr)	N 2 (fold over Ctr)	N 3 (fold over Ctr)
	positive control	1.93548	2.17742	2.17742
MHCC97H	Control	0.967742	1.1129	0.919355
	si-ABHD2#1	0.435484	0.435484	0.483871
	si-ABHD2#2	0.145161	0.241935	0.193548
FIG6f			si-control			si-ABHD2#1			si-ABHD2#2
		N1	N2	N3	N1	N2	N3	N1	N2	N3
	early apoptosis	1.12	0.81	1.5	1.81	1.79	1.9	1.97	1.99	2
SMMC-7721	late apoptosis	4.18	3.96	3.89	4.42	7.02	5.13	6.89	8.97	8.29
	total apoptosis	5.3	4.77	5.39	6.23	8.81	7.03	8.86	10.96	10.29
			si-control			si-ABHD2#1			si-ABHD2#2
		N1	N2	N3	N1	N2	N3	N1	N2	N3
	early apoptosis	0.53	0.45	0.54	0.85	0.8	0.97	0.92	1.17	1.12
MHCC97H	late apoptosis	2.59	2.66	2.55	3.81	3.24	4.59	5.19	4.64	4.57
	total apoptosis	3.12	3.11	3.09	4.66	4.04	5.56	6.11	5.81	5.69

## Sheet: FIG.7
FIG7a		si-control+vector			si-TDP-43#2+vector			si-TDP-43#2+OE-ABHD2
	N1	N2	N3	N1	N2	N3	N1	N2	N3
SMMC-7721	0.1534	0.158292	0.154974	0.131748	0.130453	0.136419	0.170102	0.17433	0.170502
MHCC97H	0.101125	0.095767	0.090906	0.07424	0.069028	0.068694	0.102894	0.095652	0.087186
FIG7b								FIG7e		si-control+vector			si-TDP-43#2+vector			si-TDP-43#2+OE-ABHD2
		N 1 (fold over Ctr)	N 2 (fold over Ctr)	N 3 (fold over Ctr)					N1	N2	N3	N1	N2	N3	N1	N2	N3
	Postive control	0.885764	0.906854	0.896309				early apoptosis	1.47	1.66	1.46	1.7	1.65	1.55	1.6	1.61	1.72
	Control+vector	1.00176	1.03866	0.959578			SMMC-7721	late apoptosis	2.52	2.45	3.03	4.32	5.86	6.28	1.93	2.75	3.29
SMMC-7721	si-TDP-43#2+vector	0.326889	0.321617	0.321617				total apoptosis	3.99	4.11	4.49	6.02	7.51	7.83	3.53	4.36	5.01
	siTDP-43#2 +ABHD2	0.975395	1.01757	0.980668
										si-control+vector			si-TDP-43#2+vector			si-TDP-43#2+OE-ABHD2
		N 1 (fold over Ctr)	N 2 (fold over Ctr)	N 3 (fold over Ctr)					N1	N2	N3	N1	N2	N3	N1	N2	N3
	Postive control	2.125	2.125	1.96875				early apoptosis	2.47	2.89	2.71	3.55	2.17	3.88	1.85	1.31	1.99
MHCC97H	Control+vector	1	1.01562	0.984375			MHCC97H	late apoptosis	5.41	6.03	7.69	15.2	13.3	13.2	10	9.39	11
	si-TDP-43#2+vector	0.328125	0.3125	0.28125				total apoptosis	7.88	8.92	10.4	18.75	15.47	17.08	11.85	10.7	12.99
	siTDP-43#2 +ABHD2	0.515625	0.546875	0.484375
FIG7f		si-control+vector			si-TDP-43#2+vector			si-TDP-43#2+OE-ABHD2
	N 1 (fold over Ctr)	N 2 (fold over Ctr)	N 3 (fold over Ctr)	N 1 (fold over Ctr)	N 2 (fold over Ctr)	N 3 (fold over Ctr)	N 1 (fold over Ctr)	N 2 (fold over Ctr)	N 3 (fold over Ctr)
TDP43	0.957751	1.04341	1.00067	0.0252529	0.0287615	0.02907	0.281788	0.335904	0.251204
ABHD2	1.08365	0.801692	1.1506	0.0480787	0.0370741		12.2954	16.4493	11.7793
Bcl-2	1.07736	0.989294	0.938239	0.275727	0.356794		1.11761	1.05358	0.920087

## Sheet: FIG.8
	FIG8b								FIG8d
	Control+vector	KD-TDP-43+vector	KD-TDP-43+OE-ABHD2						Control+vector	KD-TDP-43+vector	KD-TDP-43+OE-ABHD2
	0.328	0.1716	0.3525						0.736659	0.617313	1.8554
	0.8726	0.1655	0.7734						0.741619	0.600568	1.80732
	0.8134	0.0322	0.7981						0.718001	0.581435	1.71611
	0.9228	0.0395	0.9523						0.694517	0.57152	1.62358
	0.8192	0.1212	0.3661						0.66278	0.572619	1.55745
	FIG8c
										FIG8f
	mouse	week-0	week-1	week-2	week-3	week-4	week-5	week-6				ABHD2	TDP-43	Ki67	C-caspase3	p53	Bcl-2
	1	0	6.3945	41.4141	139.508	286.065	667.002	837.016			N 1 (fold over Ctr)	1.04032	1.01847	1.00011	1.11278	1.01912	1.02161
	2	0	11.2772	39.2223	124.916	113.32	380.081	929.5		Control+vector	N 2 (fold over Ctr)	1.00023	1.02445	0.99042	1.04616	1.0006	0.96854
Control+vector	3	0	13.1075	45.7108	69.0796	166.031	488.47	949.198			N 3 (fold over Ctr)	0.959451	0.957075	1.00947	0.841059	0.980278	1.00985
	4	0	9.4911	55.0168	161.902	297.539	386.836	615.064
	5	0	7.89956	40.5599	129.32	225.769	503.24	537.475
											N 1 (fold over Ctr)	0.565545	0.551859	0.48444	1.91421	1.78687	0.571653
										KD-TDP-43+vector	N 2 (fold over Ctr)	0.454259	0.544768	0.52185	1.75207	1.83928	0.499609
	1	0	1.82213	24.3808	9.90413	27.6785	47.3743	52.6965			N 3 (fold over Ctr)	0.590111	0.537971	0.464762	1.79063	1.73754	0.517417
	2	0	8.15269	29.3984	40.4183	36.5753	53.2702	47.6456
KD-TDP-43+vector	3	0	1.85288	17.3816	23.4694	37.8953	33.4069	145.788
	4	0	3.14569	18.9277	27.3138	38.8369	38.6999	31.7911			N 1 (fold over Ctr)	1.69706	0.774727	1.14427	0.908825	0.898094	1.12083
	5	0	2.98372	6.46381	18.9506	12.5573	57.2437	78.0376		KD-TDP-43+OE-ABHD2	N 2 (fold over Ctr)	1.73975	0.788526	1.21022	0.981771	0.911686	1.00043
											N 3 (fold over Ctr)	1.77355	0.797692	1.21325	0.945531	0.955828	1.02312
	1	0	17.4536	49.16	127.078	171.09	437.642	698.166
	2	0	21.9635	24.3333	133.777	217.662	466.741	606.375
KD-TDP-43+OE-ABHD2	3	0	4.90128	29.2912	114.232	175.462	373.283	862.618
	4	0	8.30645	22.0733	145.732	147.964	398.008	665.756
	5	0	1.84793	28.6247	70.7412	136.168	371.142	710.01
